# Supplementary material for: The Impact of Limited Previous Motor Experience on Action Possibility Judgments in People with Spinal Muscle Atrophy
Source: Brain Sci. 2023 Aug 29;13(9):1256. doi: 10.3390/brainsci13091256 (PMC10526987; doi:10.3390/brainsci13091256)
Supplement: Supplementary file 1 [file brainsci-13-01256-s001.zip]

Archive with 1 entries (1 files):
- brainsci-2576062-supplementary.pdf
